# Supplementary material for: Development of a Chemical Cocktail That Rescues Mouse Brain Demyelination in a Cuprizone-Induced Model
Source: Cells. 2022 Mar 24;11(7):1091. doi: 10.3390/cells11071091 (PMC8997971; doi:10.3390/cells11071091)
Supplement: Supplementary file 1 [file cells-11-01091-s001.zip]

Archive with 1 entries (1 files):
- cells-1625799-supplementary.pdf
